# Supplementary material for: Enhanced Vaccine Effectiveness during the Delta Phase of the COVID-19 Pandemic in the Medicare Population Supports a Multilayered Prevention Approach
Source: Biology (Basel). 2022 Nov 24;11(12):1700. doi: 10.3390/biology11121700 (PMC9774613; doi:10.3390/biology11121700)
Supplement: Supplementary file 1 [file biology-11-01700-s001.zip]

Archive with 1 entries (1 files):
- biology-2015327-supplementary.pdf
